# Supplementary material for: Surveillance and Genomics of Toxigenic Vibrio cholerae O1 From Fish, Phytoplankton and Water in Lake Victoria, Tanzania
Source: Front Microbiol. 2019 Apr 30;10:901. doi: 10.3389/fmicb.2019.00901 (PMC6503148; doi:10.3389/fmicb.2019.00901)
Supplement: Supplementary file 1 [file Table_1.xlsx]

## Sheet: Complete
Supplementary Table S1. Genomic sequence data, virulence profile and occurence of antimicrobial resistance genes in the V. cholerae strains
V. cholerae strains ID			Fish1	Fish2	Fish3	Fish4	Plankton1	Plankton2	Plankton3	Water1	Water2	Water3
Date of collection (MM/Year)			2017-09	2017-09	2017-11	2017-11	2017-09	2017-11	2017-11	2017-09	2017-09	2017-11
Region/Country			Mwanza/Tanzania	Mwanza/Tanzania	Mwanza/Tanzania	Mwanza/Tanzania	Mwanza/Tanzania	Mwanza/Tanzania	Mwanza/Tanzania	Mwanza/Tanzania	Mwanza/Tanzania	Mwanza/Tanzania
Source			Carp/Lake Victoria	Carp/Lake Victoria	Carp/Lake Victoria	Carp/Lake Victoria	Phytoplankton/Lake Victoria	Phytoplankton/Lake Victoria	Phytoplankton/Lake Victoria	Water/Lake Victoria	Water/Lake Victoria	Water/Lake Victoria
No. of contigs			63	71	63	71	127	81	89	84	66	98
N50			303331	299375	303331	303331	118832	157677	127469	157548	350937	166588
Genome size (bp)			40505002	4029796	40505002	4029706	4009065	4022914	4008427	4022791	4048306	4030711
Accession No.			ERS3013700	ERS3013701	ERS3013702	ERS3013703	ERS3013704	ERS3013705	ERS3013706	ERS3035913	ERS3035914	ERS3035915
Serogroup			O1	O1	O1	O1	O1	O1	O1	O1	O1	O1
Biotype			Variant El Tor	Variant El Tor	Variant El Tor	Variant El Tor	Variant El Tor	Variant El Tor	Variant El Tor	Variant El Tor	Variant El Tor	Variant El Tor
Sequence Type	MLST		ST69	ST69	ST69	ST69	ST69	ST69	ST69	ST69	ST69	ST69
		Gene full name/function
Species-Serogroup	ompW	Outer Membrane Protein(species specific gene)	+	+	+	+	+	+	+	+	+	+
	rfvB-O1	Serogroup O1 specific gene	+	+	+	+	+	+	+	+	+	+
	wbfZ-O139	Serogroup O139 specific gene	-	-	-	-	-	-	-	-	-	-
Biotype-specific	ctxB	cholera enterotoxin subunit B genotype	ctxB1	ctxB7	ctxB1	ctxB7	ctxB3	ctxB7	ctxB7	ctxB7	ctxB1	ctxB7
	rstR	Transcriptional Receptor specific for classical/El Tor biotype	ET	ET	ET	ET	ET	ET	ET	ET	ET	ET
	tcpA	toxin-coregulated pilus specific for classical/El Tor biotype	ET	ET	ET	ET	ET	ET	ET	ET	ET	ET
Virulence genes	ctxA	cholera enterotoxin subunit A	+	+	+	+	+	+	+	+	+	+
	ctxB	cholera enterotoxin subunit B	+	+	+	+	+	+	+	+	+	+
	CTX Phage Region	cholera toxin Prophage CTX	+	+	+	+	+	+	+	+	+	+
	tcpA	toxin-coregulated pilus	+	+	+	+	+	+	+	+	+	+
	zot	zonula occludens toxin located on the CTX prophage	+	-	+	-	+	-	+	-	+	-
	ace	accessory cholera enterotoxin ocated on the CTX prophage	+	+	+	+	+	+	+	+	+	+
	hlyA	hemolysin gene	+	+	+	+	+	+	+	+	+	+
	stn	heat-stable enterotoxin	-	-	-	-	-	-	-	-	-	-
	chxA	Cholix toxin precursor	-	-	-	-	-	-	-	-	-	-
	rtxA	Multifuntional repeats-in-toxin	+	+	+	+	+	+	+	+	+	+
	toxR	Transcriptional regulator of ctx	+	+	+	+	+	+	+	+	+	+
	ompU	pore-forming proteins of the outer membrane	+	+	+	+	+	+	+	+	+	+
	mshA	mannose-sensitive hemagglutinin	+	+	+	+	+	+	+	+	+	+
	TTSS	Type Three secretion system	-	-	-	-	-	-	-	-	-	-
	T6SS	Type six secretion system	+	+	+	+	+	+	+	+	+	+
	als	Als operon involved in glucose metabolism	+	+	+	+	+	+	+	+	+	+
	MakA	flagella-associated cytotoxin	+	+	+	+	+	+	+	+	+	+
Gene for 7th pandemic		VC2346	+	+	+	+	+	+	+	+	+	+
Mobile Genetic Elements	SXT(integrase)		+	+	+	+	-	+	+	+	+	+
	Int1 (class1 integron)		-	-	-	-	-	-	-	-	-	-
	Integrative Conjugative Element	ICEVchHai1	+	+	+	+	-	+	+	+	+	+
	Plasmid IncA/C		-	-	-	-	-	-	-	-	-	-
	Plasmids replicons in CGE		-	-	-	-	-	-	-	-	-	-
Phage Sceptibility	PICI-Like Elements	PLE1	-	-	-	-	-	-	-	-	-	-
		PLE2	-	-	-	-	-	-	-	-	-	-
Pathogenicity Islands	VPI-1		+	+	+	+	+	+	+	+	+	+
	VPI-2		+	+	+	+	+	+	+	+	+	+
	VSP-1		+	+	+	+	+	+	+	+	+	+
	VSP-2		+	+	+	+	+	+	+	+	+	+
Antibiotic Resistance	Aminoglycoside	strA	+	-	+	-	-	-	-	-	+	-
		strB	+	-	+	-	-	-	-	-	+	-
	Phenicol	catB9	+	+	+	-	+	+	+	+	+	+
		floR	+	-	+	-	-	-	-	-	+	-
	Trimethoprim	dfrA1	+	+	+	+	-	+	+	+	+	+
		dfrA18	-	-	-	-	-	-	-	-	-	-
	Sulphonamide	sul2	+	-	+	-	-	-	-	-	+	-
	Fluoroquinolone	qnrVC1	-	-	-	-	-	-	-	-	-	-
	Quinolone	gyrA (S83I)	+	+	+	+	+	+	+	+	+	+
		parC (S85L)	+	+	+	+	+	+	+	+	+	+
		parE (D420N)	+	+	+	+	+	+	+	+	+	+
