# Supplementary material for: Surveillance and Genomics of Toxigenic Vibrio cholerae O1 From Fish, Phytoplankton and Water in Lake Victoria, Tanzania
Source: Front Microbiol. 2019 Apr 30;10:901. doi: 10.3389/fmicb.2019.00901 (PMC6503148; doi:10.3389/fmicb.2019.00901)
Supplement: Supplementary file 5 [file Table_5.XLSX]

## Sheet: Sheet2
	Table S5. SNP differences between environmental and pandemic V. cholerae strains
	Fish1	Fish2	Fish3	Fish4	Plankton1	Plankton2	Plankton3	Water1	Water2	Water3	reference_N16916	SAMEA103900014_RWANDA_2000	SAMEA103900015_RWANDA_2000	SAMEA103900042_BURUNDI_2001	SAMEA103900043_BURUNDI_2001	SAMEA103905031_Tanzania_1998	SAMEA103908354_Tanzania_1997	SAMEA2445182_ZAMBIA_2012	SAMEA2445278_DRC_2013	SAMEA2445324_DRC_2013	SAMEA3303477_Tanzania_1993	SAMEA3303706_Tanzania_1998	SAMEA3303707_Tanzania_1998	SAMEA889185_Tanzania_2009	SAMEA889227_Kenya_2009	SAMEA889235_Kenya_2007	SAMN03436156_Kenya_2015	SAMN03436158_Kenya_2015	SAMN06144941_Tanzania_2015	SAMN06144945_Tanzania_2015	SAMN06144946_Tanzania_2015	SAMN06144949_Tanzania_2015	SAMN06144951_Tanzania_2015	SAMN06144953_Tanzania_2015	SAMN06144954_Tanzania_2015	SAMN06144956_Tanzania_2015	SAMN06144960_Tanzani_2012	SAMN06144961_Tanzania_2011	SAMN06144964_Tanzania_2012	SAMN06144965_Tanzania_2015	SAMN06144970_Tanzania_2012	SAMN06144971_Tanzania_2015	SAMN06144972_Tanzania_2012	SAMN08744327_Uganda_2014	SAMN08744331_Uganda_2016	SAMN08744333_Uganda_2015	SAMN08744335_Uganda_2015
Fish1	0	115	0	115	152	122	128	118	4	118	138	49	48	35	36	42	183	66	29	73	176	43	43	58	90	81	110	111	112	112	64	111	65	112	112	112	96	92	95	65	93	65	97	77	114	101	76
Fish2	115	0	115	0	161	9	19	5	119	7	147	94	93	88	89	87	192	113	106	120	185	88	88	127	131	126	5	6	3	5	111	4	112	3	5	5	141	137	140	112	138	112	142	124	9	148	123
Fish3	0	115	0	115	152	122	128	118	4	118	138	49	48	35	36	42	183	66	29	73	176	43	43	58	90	81	110	111	112	112	64	111	65	112	112	112	96	92	95	65	93	65	97	77	114	101	76
Fish4	115	0	115	0	161	9	19	5	119	7	147	94	93	88	89	87	192	113	106	120	185	88	88	127	131	126	5	6	3	5	111	4	112	3	5	5	141	137	140	112	138	112	142	124	9	148	123
Plankton1	152	161	152	161	0	168	174	164	156	164	62	129	128	123	124	122	95	148	141	155	88	123	123	162	164	157	156	157	158	158	146	157	147	158	158	158	174	170	173	147	171	147	175	159	160	183	158
Plankton2	122	9	122	9	168	0	26	12	126	14	154	101	100	95	96	94	199	120	113	127	192	95	95	134	138	133	12	13	10	12	118	11	119	10	12	12	148	144	147	119	145	119	149	131	16	155	130
Plankton3	128	19	128	19	174	26	0	22	132	22	160	107	106	101	102	100	205	126	119	133	198	101	101	140	144	139	18	19	16	18	124	17	125	16	18	18	154	150	153	125	151	125	155	137	22	161	136
Water1	118	5	118	5	164	12	22	0	122	10	150	97	96	91	92	90	195	116	109	123	188	91	91	130	134	129	8	9	6	8	114	7	115	6	8	8	144	140	143	115	141	115	145	127	12	151	126
Water2	4	119	4	119	156	126	132	122	0	122	142	53	52	39	40	46	187	70	33	77	180	47	47	62	94	85	114	115	116	116	68	115	69	116	116	116	100	96	99	69	97	69	101	81	118	105	80
Water3	118	7	118	7	164	14	22	10	122	0	150	97	96	91	92	90	195	116	109	123	188	91	91	130	134	129	8	9	6	8	114	7	115	6	8	8	144	140	143	115	141	115	145	127	12	151	126
reference_N16916	138	147	138	147	62	154	160	150	142	150	0	115	114	109	110	108	93	134	127	141	86	109	109	148	150	143	142	143	144	144	132	143	133	144	144	144	160	156	159	133	157	133	161	145	146	169	144
SAMEA103900014_RWANDA_2000	49	94	49	94	129	101	107	97	53	97	115	0	3	20	21	19	160	47	42	54	153	20	20	63	53	58	89	90	91	91	45	90	46	91	91	91	73	69	72	46	70	46	74	56	93	82	57
SAMEA103900015_RWANDA_2000	48	93	48	93	128	100	106	96	52	96	114	3	0	19	20	18	159	46	41	53	152	19	19	62	52	57	88	89	90	90	44	89	45	90	90	90	72	68	71	45	69	45	73	55	92	81	56
SAMEA103900042_BURUNDI_2001	35	88	35	88	123	95	101	91	39	91	109	20	19	0	3	13	154	39	28	46	147	14	14	49	61	52	83	84	85	85	37	84	38	85	85	85	67	63	66	38	64	38	68	48	87	74	49
SAMEA103900043_BURUNDI_2001	36	89	36	89	124	96	102	92	40	92	110	21	20	3	0	14	155	40	29	47	148	15	15	50	62	53	84	85	86	86	38	85	39	86	86	86	68	64	67	39	65	39	69	49	88	75	50
SAMEA103905031_Tanzania_1998	42	87	42	87	122	94	100	90	46	90	108	19	18	13	14	0	153	40	35	47	146	13	13	56	60	51	82	83	84	84	38	83	39	84	84	84	66	62	65	39	63	39	67	49	86	75	50
SAMEA103908354_Tanzania_1997	183	192	183	192	95	199	205	195	187	195	93	160	159	154	155	153	0	179	172	186	29	152	152	193	195	188	187	186	189	189	177	188	178	189	189	189	205	201	204	178	200	178	204	190	189	212	187
SAMEA2445182_ZAMBIA_2012	66	113	66	113	148	120	126	116	70	116	134	47	46	39	40	40	179	0	61	27	172	41	41	82	88	79	108	109	110	110	18	109	19	110	110	110	94	90	93	19	91	19	95	45	112	55	30
SAMEA2445278_DRC_2013	29	106	29	106	141	113	119	109	33	109	127	42	41	28	29	35	172	61	0	68	165	36	36	47	79	74	101	102	103	103	59	102	60	103	103	103	89	85	88	60	86	60	90	70	105	96	71
SAMEA2445324_DRC_2013	73	120	73	120	155	127	133	123	77	123	141	54	53	46	47	47	186	27	68	0	179	48	48	89	95	86	115	116	117	117	17	116	16	117	117	117	101	97	100	16	98	16	102	52	119	52	27
SAMEA3303477_Tanzania_1993	176	185	176	185	88	192	198	188	180	188	86	153	152	147	148	146	29	172	165	179	0	145	145	186	188	181	180	179	182	182	170	181	171	182	182	182	198	194	197	171	193	171	197	183	182	205	180
SAMEA3303706_Tanzania_1998	43	88	43	88	123	95	101	91	47	91	109	20	19	14	15	13	152	41	36	48	145	0	8	57	61	52	83	82	85	85	39	84	40	85	85	85	67	63	66	40	62	40	66	50	85	74	49
SAMEA3303707_Tanzania_1998	43	88	43	88	123	95	101	91	47	91	109	20	19	14	15	13	152	41	36	48	145	8	0	57	61	52	83	82	85	85	39	84	40	85	85	85	67	63	66	40	62	40	66	50	85	74	49
SAMEA889185_Tanzania_2009	58	127	58	127	162	134	140	130	62	130	148	63	62	49	50	56	193	82	47	89	186	57	57	0	98	93	122	123	124	124	80	123	81	124	124	124	110	106	109	81	107	81	111	91	126	117	92
SAMEA889227_Kenya_2009	90	131	90	131	164	138	144	134	94	134	150	53	52	61	62	60	195	88	79	95	188	61	61	98	0	99	126	127	128	128	86	127	87	128	128	128	114	110	113	87	111	87	115	97	130	123	98
SAMEA889235_Kenya_2007	81	126	81	126	157	133	139	129	85	129	143	58	57	52	53	51	188	79	74	86	181	52	52	93	99	0	121	122	123	123	77	122	78	123	123	123	65	61	64	78	62	78	66	88	125	114	89
SAMN03436156_Kenya_2015	110	5	110	5	156	12	18	8	114	8	142	89	88	83	84	82	187	108	101	115	180	83	83	122	126	121	0	1	2	2	106	1	107	2	2	2	136	132	135	107	133	107	137	119	4	143	118
SAMN03436158_Kenya_2015	111	6	111	6	157	13	19	9	115	9	143	90	89	84	85	83	186	109	102	116	179	82	82	123	127	122	1	0	3	3	107	2	108	3	3	3	137	133	136	108	132	108	136	120	3	142	117
SAMN06144941_Tanzania_2015	112	3	112	3	158	10	16	6	116	6	144	91	90	85	86	84	189	110	103	117	182	85	85	124	128	123	2	3	0	2	108	1	109	0	2	2	138	134	137	109	135	109	139	121	6	145	120
SAMN06144945_Tanzania_2015	112	5	112	5	158	12	18	8	116	8	144	91	90	85	86	84	189	110	103	117	182	85	85	124	128	123	2	3	2	0	108	1	109	2	2	2	138	134	137	109	135	109	139	121	6	145	120
SAMN06144946_Tanzania_2015	64	111	64	111	146	118	124	114	68	114	132	45	44	37	38	38	177	18	59	17	170	39	39	80	86	77	106	107	108	108	0	107	1	108	108	108	92	88	91	1	89	1	93	43	110	45	20
SAMN06144949_Tanzania_2015	111	4	111	4	157	11	17	7	115	7	143	90	89	84	85	83	188	109	102	116	181	84	84	123	127	122	1	2	1	1	107	0	108	1	1	1	137	133	136	108	134	108	138	120	5	144	119
SAMN06144951_Tanzania_2015	65	112	65	112	147	119	125	115	69	115	133	46	45	38	39	39	178	19	60	16	171	40	40	81	87	78	107	108	109	109	1	108	0	109	109	109	93	89	92	0	90	0	94	44	111	44	19
SAMN06144953_Tanzania_2015	112	3	112	3	158	10	16	6	116	6	144	91	90	85	86	84	189	110	103	117	182	85	85	124	128	123	2	3	0	2	108	1	109	0	2	2	138	134	137	109	135	109	139	121	6	145	120
SAMN06144954_Tanzania_2015	112	5	112	5	158	12	18	8	116	8	144	91	90	85	86	84	189	110	103	117	182	85	85	124	128	123	2	3	2	2	108	1	109	2	0	0	138	134	137	109	135	109	139	121	6	145	120
SAMN06144956_Tanzania_2015	112	5	112	5	158	12	18	8	116	8	144	91	90	85	86	84	189	110	103	117	182	85	85	124	128	123	2	3	2	2	108	1	109	2	0	0	138	134	137	109	135	109	139	121	6	145	120
SAMN06144960_Tanzani_2012	96	141	96	141	174	148	154	144	100	144	160	73	72	67	68	66	205	94	89	101	198	67	67	110	114	65	136	137	138	138	92	137	93	138	138	138	0	6	5	93	7	93	5	103	140	112	104
SAMN06144961_Tanzania_2011	92	137	92	137	170	144	150	140	96	140	156	69	68	63	64	62	201	90	85	97	194	63	63	106	110	61	132	133	134	134	88	133	89	134	134	134	6	0	3	89	1	89	5	99	136	114	100
SAMN06144964_Tanzania_2012	95	140	95	140	173	147	153	143	99	143	159	72	71	66	67	65	204	93	88	100	197	66	66	109	113	64	135	136	137	137	91	136	92	137	137	137	5	3	0	92	4	92	8	102	139	115	103
SAMN06144965_Tanzania_2015	65	112	65	112	147	119	125	115	69	115	133	46	45	38	39	39	178	19	60	16	171	40	40	81	87	78	107	108	109	109	1	108	0	109	109	109	93	89	92	0	90	0	94	44	111	44	19
SAMN06144970_Tanzania_2012	93	138	93	138	171	145	151	141	97	141	157	70	69	64	65	63	200	91	86	98	193	62	62	107	111	62	133	132	135	135	89	134	90	135	135	135	7	1	4	90	0	90	4	100	135	113	99
SAMN06144971_Tanzania_2015	65	112	65	112	147	119	125	115	69	115	133	46	45	38	39	39	178	19	60	16	171	40	40	81	87	78	107	108	109	109	1	108	0	109	109	109	93	89	92	0	90	0	94	44	111	44	19
SAMN06144972_Tanzania_2012	97	142	97	142	175	149	155	145	101	145	161	74	73	68	69	67	204	95	90	102	197	66	66	111	115	66	137	136	139	139	93	138	94	139	139	139	5	5	8	94	4	94	0	104	139	113	103
SAMN08744327_Uganda_2014	77	124	77	124	159	131	137	127	81	127	145	56	55	48	49	49	190	45	70	52	183	50	50	91	97	88	119	120	121	121	43	120	44	121	121	121	103	99	102	44	100	44	104	0	123	80	55
SAMN08744331_Uganda_2016	114	9	114	9	160	16	22	12	118	12	146	93	92	87	88	86	189	112	105	119	182	85	85	126	130	125	4	3	6	6	110	5	111	6	6	6	140	136	139	111	135	111	139	123	0	145	120
SAMN08744333_Uganda_2015	101	148	101	148	183	155	161	151	105	151	169	82	81	74	75	75	212	55	96	52	205	74	74	117	123	114	143	142	145	145	45	144	44	145	145	145	112	114	115	44	113	44	113	80	145	0	33
SAMN08744335_Uganda_2015	76	123	76	123	158	130	136	126	80	126	144	57	56	49	50	50	187	30	71	27	180	49	49	92	98	89	118	117	120	120	20	119	19	120	120	120	104	100	103	19	99	19	103	55	120	33	0
min: 0 max: 212
