# Supplementary material for: Surveillance and Genomics of Toxigenic Vibrio cholerae O1 From Fish, Phytoplankton and Water in Lake Victoria, Tanzania
Source: Front Microbiol. 2019 Apr 30;10:901. doi: 10.3389/fmicb.2019.00901 (PMC6503148; doi:10.3389/fmicb.2019.00901)
Supplement: Supplementary file 6 [file Table_6.XLSX]

## Sheet: Season 1
DATABASE FOR FOR ISOLATION AND APW PCR SAMPLES
SEASON 1 (JULY-SEPT 2017) Isolation and ompw RESULTS						WGS samples season 1
Lab ID	SAMPLE TYPE	TCBS	OXIDASE	TSI	ompW	ID of ctxA+	O1	Sequenced_ID
MKP1	MKUYUNI HORIZONTAL PLANKTON	POSITIVE	POSITIVE	POSITIVE	NEGATIVE	MAW4	NEGATIVE	not sequenced
MKP2	MKUYUNI VERTICAL PLANKTON	POSITIVE	POSITIVE	POSITIVE	NEGATIVE	KJP1	NEGATIVE	Plankton1
KJP1	KIJIWENI HORIZONTAL PLANKTON	POSITIVE	POSITIVE	POSITIVE	POSITIVE	MAP9	POSITIVE	Plankton2
KJP2	KIJIWENI VERTICAL PLANKTON	POSITIVE	POSITIVE	POSITIVE	NEGATIVE	MAP2	NEGATIVE	not sequenced
SHP1	SHADI HORIZONTAL PLANKTON	POSITIVE	POSITIVE	POSITIVE	POSITIVE	MKD5	POSITIVE	FISH1
SHP2	SHADI VERTICAL PLAKTON	POSITIVE	POSITIVE	POSITIVE	NEGATIVE	MAP4	NEGATIVE	not sequenced
MKW1	MKUYUNI ONSHARE WATER	POSITIVE	POSITIVE	NEGATIVE	NEGATIVE	IGP9	POSITIVE	not sequenced
MKW2	MKUYUNI OFFSHORE WATER	POSITIVE	POSITIVE	POSITIVE	NEGATIVE	MAW9	POSITIVE	Water3
KJW1	KIJIWENI ONSHORE WATER	POSITIVE	POSITIVE	POSITIVE	NEGATIVE	MAD2	NEGATIVE	not sequenced
KJW2	KIJIWENI OFFSHORE WATER	POSITIVE	POSITIVE	POSITIVE	POSITIVE	SHD2	NEGATIVE	not sequenced
SHW1	SHADI ON SHORE WATER	POSITIVE	POSITIVE	POSITIVE	NEGATIVE	MAW2	NEGATIVE	not sequenced
SHW2	SHADI OFFSHORE WATER	POSITIVE	POSITIVE	NEGATIVE	NEGATIVE	KJD1O	POSITIVE	Fish2
MKD1	MKUYUNI DAGAA 1	NEGATIVE	NEGATIVE	NEGATIVE	NEGATIVE	MAW3	NEGATIVE	not sequenced
MKD2	MKUYUNI DAGAA 2	POSITIVE	POSITIVE	NEGATIVE	NEGATIVE	MAW7	POSITIVE	Water2
MKD3	MKUYUNI DAGAA 3	POSITIVE	POSITIVE	POSITIVE	POSITIVE	KYP7	POSITIVE	not sequenced
MKD4	MKUYUNI DAGAA 4	POSITIVE	POSITIVE	POSITIVE	NEGATIVE	KYW7	NEGATIVE	Water1
MKD5	MKUYUNI DAGAA 5	POSITIVE	POSITIVE	POSITIVE	POSITIVE
KJD1	KIJIWENI DAGAA 1	NEGATIVE	NEGATIVE	NEGATIVE	NEGATIVE
KJD2	KIJIWENI DAGAA2	POSITIVE	POSITIVE	POSITIVE	POSITIVE
KJD3	KIJIWENI DAGAA 3	NEGATIVE	NEGATIVE	NEGATIVE	NEGATIVE
KJD4	KIJIWENI DAGAA 4	NEGATIVE	NEGATIVE	NEGATIVE	NEGATIVE
KJD5	KIJIWENI DAGAA 5	NEGATIVE	NEGATIVE	NEGATIVE	NEGATIVE
IGP1	IGOMBE HORIZONTAL PLANKTON 1	POSITIVE	POSITIVE	POSITIVE	POSITIVE
IGP2	IGOMBE HORIZONTAL PLANKTON 2	POSITIVE	POSITIVE	POSITIVE	NEGATIVE
IGP3	IGOMBE HORIZONTAL PLANKTON 3	POSITIVE	POSITIVE	NEGATIVE	NEGATIVE
IGP4	IGOMBE HORIZONTAL PLANKTON 4	POSITIVE	POSITIVE	POSITIVE	NEGATIVE
IGP5	IGOMBE HORIZONTAL PLANKTON 5	POSITIVE	POSITIVE	NEGATIVE	NEGATIVE
IGP6	IGOMBE VERTICAL PLANKTON 1	POSITIVE	POSITIVE	POSITIVE	NEGATIVE
IGP7	IGOMBE VERTICAL PLANKTON 2	POSITIVE	POSITIVE	NEGATIVE	NEGATIVE
IGP8	IGOMBE VERTICAL PLANKTON 3	POSITIVE	POSITIVE	POSITIVE	NEGATIVE
IGP9	IGOMBE VERTICAL PLANKTON 4	POSITIVE	POSITIVE	POSITIVE	POSITIVE
IGP10	IGOMBE VERTICAL PLANKTON 5	POSITIVE	POSITIVE	POSITIVE	NEGATIVE
IGW1	IGOMBE WATER ONSHORE 1	POSITIVE	POSITIVE	POSITIVE	POSITIVE
IGW2	IGOMBE WATER ONSHORE 2	POSITIVE	POSITIVE	NEGATIVE	NEGATIVE
IGW3	IGOMBE WATER ONSHORE 3	POSITIVE	POSITIVE	POSITIVE	NEGATIVE
IGW4	IGOMBE WATER ONSHORE 4	POSITIVE	POSITIVE	POSITIVE	NEGATIVE
IGW5	IGOMBE WATER ONSHORE 5	POSITIVE	POSITIVE	NEGATIVE	NEGATIVE
IGW6	IGOMBE WATER OFFSHORE 1	POSITIVE	POSITIVE	POSITIVE	NEGATIVE
IGW7	IGOMBE WATER OFFSHORE 2	POSITIVE	POSITIVE	POSITIVE	POSITIVE
IGW8	IGOMBE WATER OFFSHORE 3	NEGATIVE	NEGATIVE	NEGATIVE	NEGATIVE
IGW9	IGOMBE WATER OFFSHORE 4	NEGATIVE	NEGATIVE	NEGATIVE	NEGATIVE
IGW10	IGOMBE WATER OFFSHORE 5	NEGATIVE	NEGATIVE	NEGATIVE	NEGATIVE
IGD1	IGOMBE DAGAA 1	POSITIVE	POSITIVE	NEGATIVE	NEGATIVE
IGD2	IGOMBE DAGAA 2	POSITIVE	POSITIVE	POSITIVE	NEGATIVE
IGD3	IGOMBE DAGAA 3	POSITIVE	POSITIVE	POSITIVE	NEGATIVE
IGD4	IGOMBE DAGAA 4	POSITIVE	POSITIVE	POSITIVE	NEGATIVE
IGD5	IGOMBE DAGAA 5	POSITIVE	POSITIVE	NEGATIVE	NEGATIVE
IGD6	IGOMBE DAGAA 6	POSITIVE	POSITIVE	POSITIVE	NEGATIVE
IGD7	IGOMBE DAGAA 7	POSITIVE	POSITIVE	POSITIVE	POSITIVE
IGD8	IGOMBE DAGAA 8	POSITIVE	POSITIVE	NEGATIVE	NEGATIVE
IGD9	IGOMBE DAGAA 9	POSITIVE	POSITIVE	POSITIVE	POSITIVE
IGD10	IGOMBE DAGAA 10	POSITIVE	POSITIVE	NEGATIVE	NEGATIVE
KYP1	KAYENZE HORIZONTAL PLANKTON 1	POSITIVE	POSITIVE	POSITIVE	NEGATIVE
KYP2	KAYENZE HORIZONTAL PLANKTON 2	POSITIVE	POSITIVE	POSITIVE	POSITIVE
KYP3	KAYENZE HORIZONTAL PLANKTON 3	POSITIVE	POSITIVE	POSITIVE	NEGATIVE
KYP4	KAYENZE HORIZONTAL PLANKTON 4	POSITIVE	POSITIVE	POSITIVE	NEGATIVE
KYP5	KAYENZE HORIZONTAL PLANKTON 5	POSITIVE	POSITIVE	POSITIVE	NEGATIVE
KYP6	KAYENZE VERTICAL PLANKTON 1	POSITIVE	POSITIVE	POSITIVE	POSITIVE
KYP7	KAYENZE VERTICAL PLANKTON 2	POSITIVE	POSITIVE	POSITIVE	POSITIVE
KYP8	KAYENZE VERTICAL PLANKTON 3	POSITIVE	POSITIVE	POSITIVE	POSITIVE
KYP9	KAYENZE VERTICAL PLANKTON 4	POSITIVE	POSITIVE	POSITIVE	NEGATIVE
KYP10	KAYENZE VERTICAL PLANKTON 5	POSITIVE	POSITIVE	POSITIVE	NEGATIVE
KYW1	KAYENZE WATER ONSHORE 1	POSITIVE	POSITIVE	POSITIVE	NEGATIVE
KYW2	KAYENZE WATER ONSHORE 2	POSITIVE	POSITIVE	POSITIVE	POSITIVE
KYW3	KAYENZE WATER ONSHORE 3		NEGATIVE	NEGATIVE	NEGATIVE
KYW4	KAYENZE WATER ONSHORE 4	POSITIVE	POSITIVE	POSITIVE	NEGATIVE
KYW5	KAYENZE WATER ONSHORE 5	POSITIVE	POSITIVE	POSITIVE	NEGATIVE
KYW6	KAYENZE WATER OFFSHORE 1	POSITIVE	POSITIVE	POSITIVE	NEGATIVE
KYW7	KAYENZE WATER OFFSHORE 2	POSITIVE	POSITIVE	POSITIVE	POSITIVE
KYW8	KAYENZE WATER OFFSHORE 3	POSITIVE	POSITIVE	POSITIVE	NEGATIVE
KYW9	KAYENZE WATER OFFSHORE 4	POSITIVE	POSITIVE	POSITIVE	NEGATIVE
KYW10	KAYENZE WATER OFFSHORE 5	POSITIVE	POSITIVE	POSITIVE	POSITIVE
KYD1	KAYENZE DAGAA 1	POSITIVE	POSITIVE	NEGATIVE	NEGATIVE
KYD2	KAYENZE DAGAA 2	POSITIVE	POSITIVE	POSITIVE	NEGATIVE
KYD3	KAYENZE DAGAA 3	POSITIVE	POSITIVE	POSITIVE	POSITIVE
KYD4	KAYENZE DAGAA 4	POSITIVE	POSITIVE	POSITIVE	NEGATIVE
KYD5	KAYENZE DAGAA 5	POSITIVE	POSITIVE	NEGATIVE	NEGATIVE
KYD6	KAYENZE DAGAA 6	POSITIVE	POSITIVE	POSITIVE	NEGATIVE
KYD7	KAYENZE DAGAA 7	POSITIVE	POSITIVE	POSITIVE	POSITIVE
KYD8	KAYENZE DAGAA 8	POSITIVE	POSITIVE	POSITIVE	NEGATIVE
KYD9	KAYENZE DAGAA 9	POSITIVE	POSITIVE	POSITIVE	POSITIVE
KYD10	KAYENZE DAGAA 10	POSITIVE	POSITIVE	POSITIVE	POSITIVE
SHP1	SHADI HORIZONTAL PLANKTON 1	NEGATIVE	NEGATIVE	NEGATIVE	NEGATIVE
SHP2	SHADI HORIZONTAL PLANKTON 2		NEGATIVE	NEGATIVE	NEGATIVE
SHP3	SHADI HORIZONTAL PLANKTON 3		NEGATIVE	NEGATIVE	NEGATIVE
SHP4	SHADI HORIZONTAL PLANKTON 4		NEGATIVE	NEGATIVE	NEGATIVE
SHP5	SHADI HORIZONTAL PLANKTON 5		NEGATIVE	NEGATIVE	NEGATIVE
SHP6	SHADI VERTICAL PLANKTON 1		NEGATIVE	NEGATIVE	NEGATIVE
SHP7	SHADI VERTICAL PLANKTON 2		NEGATIVE	NEGATIVE	NEGATIVE
SHP8	SHADI VERTICAL PLANKTON 3	POSITIVE	POSITIVE	NEGATIVE	NEGATIVE
SHW1	SHADI WATER ONSHORE 1		NEGATIVE	NEGATIVE	NEGATIVE
SHW2	SHADI WATER ONSHORE 2	POSITIVE	POSITIVE	NEGATIVE	NEGATIVE
SHW3	SHADI WATER ONSHORE 3	POSITIVE	POSITIVE	POSITIVE	POSITIVE
SHW4	SHADI WATER ONSHORE 4	POSITIVE	POSITIVE	POSITIVE	POSITIVE
SHW5	SHADI WATER ONSHORE 5	POSITIVE	POSITIVE	POSITIVE	POSITIVE
SHW6	SHADI WATER OFFSHORE 1		NEGATIVE	NEGATIVE	NEGATIVE
SHW7	SHADI WATER OFFSHORE 2	POSITIVE	POSITIVE	POSITIVE	POSITIVE
SHW8	SHADI WATER OFFSHORE 3		NEGATIVE	NEGATIVE	NEGATIVE
SHD1	SHADI DAGAA 1	POSITIVE	NEGATIVE	NEGATIVE	NEGATIVE
SHD2	SHADI DAGAA 2	POSITIVE	POSITIVE	POSITIVE	POSITIVE
SHD3	SHADI DAGAA 3	NEGATIVE	NEGATIVE	NEGATIVE	NEGATIVE
SHD4	SHADI DAGAA 4	NEGATIVE	NEGATIVE	NEGATIVE	NEGATIVE
SHD5	SHADI DAGAA 5	POSITIVE	POSITIVE	POSITIVE	POSITIVE
SHD6	SHADI DAGAA 6	NEGATIVE	NEGATIVE	NEGATIVE	NEGATIVE
SHD7	SHADI DAGAA 7	NEGATIVE	NEGATIVE	NEGATIVE	NEGATIVE
SHD8	SHADI DAGAA 8	NEGATIVE	NEGATIVE	NEGATIVE	NEGATIVE
SHD9	SHADI DAGAA 9	NEGATIVE	NEGATIVE	NEGATIVE	NEGATIVE
SHD10	SHADI DAGAA 10	POSITIVE	NEGATIVE	NEGATIVE	NEGATIVE
MKP1	MKUYUNI HORIZONTAL PLANKTON 1	NEGATIVE	NEGATIVE	NEGATIVE	NEGATIVE
MKP2	MKUYUNI HORIZONTAL PLANKTON 2	NEGATIVE	NEGATIVE	NEGATIVE	NEGATIVE
MKP3	MKUYUNI HORIZONTAL PLANKTON 3	NEGATIVE	NEGATIVE	NEGATIVE	NEGATIVE
MKP4	MKUYUNI HORIZONTAL PLANKTON 4	NEGATIVE	NEGATIVE	NEGATIVE	NEGATIVE
MKP5	MKUYUNI HORIZONTAL PLANKTON 5	NEGATIVE	NEGATIVE	NEGATIVE	NEGATIVE
MKP6	MKUYUNI VERTICAL PLANKTON 1	NEGATIVE	NEGATIVE	NEGATIVE	NEGATIVE
MKP7	MKUYUNI VERTICAL PLANKTON 2	NEGATIVE	NEGATIVE	NEGATIVE	NEGATIVE
MKP8	MKUYUNI VERTICAL PLANKTON 3	POSITIVE	POSITIVE	NEGATIVE	NEGATIVE
MKW1	MKUYUNI WATER ONSHORE 1	POSITIVE	POSITIVE	POSITIVE	POSITIVE
MKW2	MKUYUNI WATER ONSHORE 2	NEGATIVE	NEGATIVE	NEGATIVE	NEGATIVE
MKW3	MKUYUNI WATER ONSHORE 3	POSITIVE	POSITIVE	POSITIVE	POSITIVE
MKW4	MKUYUNI WATER ONSHORE 4	POSITIVE	POSITIVE	POSITIVE	POSITIVE
MKW5	MKUYUNI WATER ONSHORE 5	NEGATIVE	NEGATIVE	NEGATIVE	NEGATIVE
MKW6	MKUYUNI WATER OFFSHORE 1	POSITIVE	POSITIVE	POSITIVE	POSITIVE
MKW7	MKUYUNI WATER OFFSHORE 2	POSITIVE	POSITIVE	POSITIVE	POSITIVE
MKW8	MKUYUNI WATER OFFSHORE 3	NEGATIVE	NEGATIVE	NEGATIVE	NEGATIVE
MKD6	MKUYUNI DAGAA 6	POSITIVE	POSITIVE	POSITIVE	POSITIVE
MKD7	MKUYUNI DAGAA 7	POSITIVE	POSITIVE	POSITIVE	POSITIVE
MKD8	MKUYUNI DAGAA 8	POSITIVE	POSITIVE	NEGATIVE	NEGATIVE
MKD9	MKUYUNI DAGAA 9	POSITIVE	POSITIVE	NEGATIVE	NEGATIVE
MKD10	MKUYUNI DAGAA 10	POSITIVE	POSITIVE	POSITIVE	POSITIVE
KJP1	KIJIWENI HORIZONTAL PLANKTON 1	POSITIVE	POSITIVE	POSITIVE	POSITIVE
KJP2	KIJIWENI HORIZONTAL PLANKTON 2	NEGATIVE	NEGATIVE	NEGATIVE	NEGATIVE
KJP3	KIJIWENI HORIZONTAL PLANKTON 3	NEGATIVE	NEGATIVE	NEGATIVE	NEGATIVE
KJP4	KIJIWENI HORIZONTAL PLANKTON 4	NEGATIVE	NEGATIVE	NEGATIVE	NEGATIVE
KJP5	KIJIWENI HORIZONTAL PLANKTON 5	NEGATIVE	NEGATIVE	NEGATIVE	NEGATIVE
KJP6	KIJIWENI VERTICAL PLANKTON 1	NEGATIVE	NEGATIVE	NEGATIVE	NEGATIVE
KJP7	KIJIWENI VERTICAL PLANKTON 2	NEGATIVE	NEGATIVE	NEGATIVE	NEGATIVE
KJP8	KIJIWENI VERTICAL PLANKTON 3	NEGATIVE	NEGATIVE	NEGATIVE	NEGATIVE
KJW1	KIJIWENI WATER ONSHORE 1	NEGATIVE	NEGATIVE	NEGATIVE	NEGATIVE
KJW2	KIJIWENI WATER ONSHORE 2	NEGATIVE	NEGATIVE	NEGATIVE	NEGATIVE
KJW3	KIJIWENI WATER ONSHORE 3	NEGATIVE	NEGATIVE	NEGATIVE	NEGATIVE
KJW4	KIJIWENI WATER ONSHORE 4	NEGATIVE	NEGATIVE	NEGATIVE	NEGATIVE
KJW5	KIJIWENI WATER ONSHORE 5	POSITIVE	2x	POSITIVE	POSITIVE
KJW6	KIJIWENI WATER OFFSHORE 1	NEGATIVE	NEGATIVE	NEGATIVE	NEGATIVE
KJW7	KIJIWENI WATER OFFSHORE 2	POSITIVE	POSITIVE	POSITIVE	POSITIVE
KJW8	KIJIWENI WATER OFFSHORE 3	POSITIVE	2x	POSITIVE	POSITIVE
KJD6	KIJIWENI DAGAA 6	NEGATIVE	NEGATIVE	NEGATIVE	NEGATIVE
KJD7	KIJIWENI DAGAA 7	POSITIVE	POSITIVE	POSITIVE	POSITIVE
KJD8	KIJIWENI DAGAA 8	POSITIVE	POSITIVE	POSITIVE	POSITIVE
KJD9	KIJIWENI DAGAA 9	NEGATIVE	NEGATIVE	NEGATIVE	NEGATIVE
KJD10	KIJIWENI DAGAA 10	POSITIVE	POSITIVE	POSITIVE	POSITIVE
MAP1	MIHAMA HORIZONTAL PLANKTON 1	POSITIVE	POSITIVE	POSITIVE	POSITIVE
MAP2	MIHAMA HORIZONTAL PLANKTON 2	POSITIVE	POSITIVE	POSITIVE	POSITIVE
MAP3	MIHAMA HORIZONTAL PLANKTON 3	POSITIVE	POSITIVE	POSITIVE	POSITIVE
MAP4	MIHAMA HORIZONTAL PLANKTON 4	POSITIVE	POSITIVE	POSITIVE	POSITIVE
MAP5	MIHAMA HORIZONTAL PLANKTON 5	POSITIVE	POSITIVE	POSITIVE	POSITIVE
MAP6	MIHAMA VERTICAL PLANKTON 1	NEGATIVE	NEGATIVE	NEGATIVE	NEGATIVE
MAP7	MIHAMA VERTICAL PLANKTON 2	NEGATIVE	NEGATIVE	NEGATIVE	NEGATIVE
MAP8	MIHAMA VERTICAL PLANKTON 3	NEGATIVE	NEGATIVE	NEGATIVE	NEGATIVE
MAP9	MIHAMA VERTICAL PLANKTON 4	POSITIVE	POSITIVE	POSITIVE	POSITIVE
MAP10	MIHAMA VERTICAL PLANKTON 5	NEGATIVE	NEGATIVE	NEGATIVE	NEGATIVE
MAW1	MIHAMA WATER ONSHORE 1	NEGATIVE	NEGATIVE	NEGATIVE	NEGATIVE
MAW2	MIHAMA WATER ONSHORE 2	POSITIVE	POSITIVE	POSITIVE	POSITIVE
MAW3	MIHAMA WATER ONSHORE 3	POSITIVE	POSITIVE	POSITIVE	POSITIVE
MAW4	MIHAMA WATER ONSHORE 4	POSITIVE	POSITIVE	POSITIVE	POSITIVE
MAW5	MIHAMA WATER ONSHORE 5	POSITIVE	POSITIVE	POSITIVE	POSITIVE
MAW6	MIHAMA WATER OFFSHORE 1	NEGATIVE	NEGATIVE	NEGATIVE	NEGATIVE
MAW7	MIHAMA WATER OFFSHORE 2	POSITIVE	POSITIVE	POSITIVE	POSITIVE
MAW8	MIHAMA WATER OFFSHORE 3	POSITIVE	POSITIVE	POSITIVE	POSITIVE
MAW9	MIHAMA WATER OFFSHORE 4	POSITIVE	POSITIVE	POSITIVE	POSITIVE
MAW10	MIHAMA WATER OFFSHORE 5	NEGATIVE	NEGATIVE	NEGATIVE	NEGATIVE
MAD1	MIHAMA DAGAA 1	NEGATIVE	NEGATIVE	NEGATIVE	NEGATIVE
MAD2	MIHAMA DAGAA 2	POSITIVE	POSITIVE	POSITIVE	POSITIVE
MAD3	MIHAMA DAGAA 3	NEGATIVE	NEGATIVE	NEGATIVE	NEGATIVE
MAD4	MIHAMA DAGAA 4	NEGATIVE	NEGATIVE	NEGATIVE	NEGATIVE
MAD5	MIHAMA DAGAA 5	NEGATIVE	NEGATIVE	NEGATIVE	NEGATIVE
MAD6	MIHAMA DAGAA 6	NEGATIVE	NEGATIVE	NEGATIVE	NEGATIVE
MAD7	MIHAMA DAGAA 7	POSITIVE	POSITIVE	POSITIVE	POSITIVE
MAD8	MIHAMA DAGAA 8	NEGATIVE	NEGATIVE	NEGATIVE	NEGATIVE
MAD9	MIHAMA DAGAA 9	NEGATIVE	NEGATIVE	NEGATIVE	NEGATIVE
MAD10	MIHAMA DAGAA 10	NEGATIVE	NEGATIVE	NEGATIVE	NEGATIVE
SEASON1 (PCR results for DNA from APW enrichment)
ID_OMPw+	ID_ctxA+
KYP7	KYP7
KJP9	KJP9
MAD2	MAD2
MAP4	MAP4
MKP7	MKP7
KJP1	KJD10
IGP8	IGP8
KYW8	KYW8
KYW2	KYW2
SHP4	SHP4
SHD5	SHD5
MKW5	MKW5
MKP6	MKP6
SHP1	SHP1
KYP8	KYP8
KJD10
MKW2
KJW1
KJW2
SHW1
MAW2
MAW3
MAW4
MAW5
MAW7
MAW8
MAW9
KYP1
KYP2
KYP3
KYP4
KYP5
KYP6
KYP9
KYP10
KYW1
IGP9
IGP10
IGW1
KYW4
KYW5
KYW6
KYW7
KYW9
KYW10
IGW3
IGW4
IGW5
IGW6
IGW7
KYD2
KYD3
KYD4
KYD5
KYD6
KYD7
KYD8
KYD9
KYD10
KJW5
KJW6
KJW7
KJW8
KJD6
KJD7
KJD8
KJD9
MAP1
MAP2
MAP3
MAP5
SEASON 2 (October-December 2017) Isolation and ompw RESULTS
180 samples tested	WGS samples season 2				SEASON2 (PCR results for DNA from APW enrichment)
TCBS,OXIDASE,TSI,opmW positive ID	ctxA+ID	O1	Sequenced_ID		ID_ompW+	ID_ctxA+
KYW4	IGP10	POSITIVE	Plankton3		KYW4	KJW2
KYW52	BWD9	POSITIVE	Fish3		KYW5	KYP3
KYP41	BWD4	POSITIVE	Fish4		KYP4	MAW3
KYP32	MAW3,3	NEGATIVE	not sequenced		KYP3	BWP8
KYP31	KYP31	NEGATIVE	not sequenced		KYP10	1GP10
KYP10	BWP8,4	NEGATIVE	not sequenced		KYP8	MKD2
KYP81					IGP10	BWP9
IGP101					IGW4
IGW4					IGW2
IGW22					IGP4
IGP4					IGW3
IGW3					IGW9
IGW93					IGP10
IGP102					IGD8
1GD8					IGW9
IGW91					IGP1
IGP1					MAW4
MAW4					MAW2
MAW22					MAW3
MAW32					MAW1
MAW11					MAW3
MAW33					BWW9
MAW31					BWP3
BWW91					BWW8
BWW92					BWP9
BWP32					BWP4
BWW81					BWW7
BWP92					BWP8
BWP91					BWW6
BWP42					BWP3
BWW71					MKP6
BWP84					MKW7
BWW62					MKP4
BWP82					MKP10
BWP33					MKD2
MKP6					KJP9
MKW71					KJD10
MKP4					KJW2
MKP10					KJP10
MKD2					KJP5
KJD103					KJP3
KJP92					KJW10
KJD102					MKP1
KJW23					MKP2
KJP103					MKP3
KJP52					MKP5
KJP31					MKP6
KJW102					MKP7
KJW22					IGD1
BWD4					IGD2
					IGD4
					IGD5
					IGD6
					IGD7
					KYP1
					KYP2
					KYP5
					KYP6
					KYP7
					KYP9
					KJD1
					KJP6
					KJD6
					KJW9
					BWD7
					KJP1
					KJD7
